# Supplementary material for: Carbon Dots-Enhanced Soy Protein Isolate/Polyvinyl Alcohol Composite Film for Active Preservation of Oxidation-Sensitive Foods
Source: Antioxidants (Basel). 2025 May 31;14(6):669. doi: 10.3390/antiox14060669 (PMC12189048; doi:10.3390/antiox14060669)
Supplement: Supplementary file 1 [file antioxidants-14-00669-s001.zip]

Archive with 1 entries (1 files):
- antioxidants-3636653-supplementary.pdf
